# Supplementary material for: A comprehensive evaluation of an artificial intelligence based digital pathology to monitor large-scale deworming programs against soil-transmitted helminths: A study protocol
Source: PLoS One. 2024 Oct 28;19(10):e0309816. doi: 10.1371/journal.pone.0309816 (PMC11515989; doi:10.1371/journal.pone.0309816)
Supplement: S4 File — (XLSX) [file pone.0309816.s004.xlsx]

## Sheet: TPP STH M&E
Obj/Need	1. Product use summary	Minimum	Ideal	Scope for Study	Background, annotation, requirement, risk, etc	State Selector		Colour code
Obj	1.1 Intended use	An in vitro/ex vivo laboratory-based test for the detection of analytes specific to soil-transmitted helminths (STHs) to aid in monitoring and evaluation of STH control efforts, including verifying whether STH has been eliminated as a public health problem.	An in vitro/ex vivo point-of-sampling test for the detection of analytes specific to soil-transmitted helminths (STHs) to aid in monitoring and evaluation of STH control efforts, including verifying whether STH has been eliminated as a public health problem.	We will conduct the study in two STH-endemic countries with a national deworming program (Ethiopia and Uganda). Both countries operate differently, allowing the evaluation of KK2.0 in a fully-equipped laboratory (Jimma University, Ethiopia) and a field setting (VCD, Uganda) that best mimic monitoring and evaluation (M&E) activities as part of the national STH deworming program.		Study will provide data/insights on a particular attribute		Green indicates that the study will provide data/insights on a particular attribute	Orange indicates that the study will partially provide data/insights on a particular attribute	Red indicates that the study will not provide data/insights on a particular attribute	Blue indicates that the attribute is already fulfilled
Obj,3,9	1.2 Targeted population	All age groups of individuals in the defined geographic area.	Same.	We will focus on school-age children only, since they are the major target of large-scale deworming programs against STHs.		Study will partially provide data/insights on a particular attribute		Study will provide data/insights on a particular attribute	Study will partially provide data/insights on a particular attribute	Study will not provide data/insights on a particular attribute	Attribute is already fulfilled
1,2,5,8,11	1.3 Lowest infrastructure level	For a laboratory-based test, tests can be performed in a regional or national diagnostic testing laboratory.	For a point-of-sampling test, the test will be performed under "zero-infrastructure" conditions including but not limited to schools, community health centres, households, and outdoor conditions.	The AI-DP will be evaluated in a fully-equipped laboratory (Jimma University, Ethiopia) and a field setting (VCD, Uganda) that best mimic monitoring and evaluation (M&E) activities as part of the national STH deworming program.		Study will provide data/insights on a particular attribute		12	4	8	14
1,2,5,6,9,11	1.4 Lowest level user	For a laboratory-based test, the test will be performed by trained laboratory technicians.	For a point-of-sampling test, the test will be performed by trained health personnel and community health workers.	The AI-DP will be performed by trained laboratory technicians.		Attribute is already fulfilled
1,2,5,6,9,11	1.5 Training requirements	For a laboratory-based test, less than one week for trained laboratory technicians; testing job aid/instructions for use should be made available via the internet for download (i.e., are publicly available at all times).	For a point-of-sampling test, one days or less for trained health personnel and community health workers; testing job aid/instructions for use should be made available via the internet for download (i.e., are publicly available at all times).	During the usability experiment, AI-DP naïve participants (having no previous exposure or experience to the system) will receive practical training in AI-DP. Subsequently, the ease-of-use, efficiency, and satisfaction/low user burden will be assessed. Instructions for use will be made available via internet for download.	NOTE: it is not a requirement to have internet access to obtain job aids/instructions for use since these must be included with the test itself (per Requirement 4.5), but rather that job aids/instructions for use should always be available via the internet.	Study will provide data/insights on a particular attribute
Obj/Need	2. Design	Minimum	Ideal	Scope for Study	Annotation	State
1,2,5	2.1 Portability	For a laboratory-based test, specific portability and transport requirements should not be beyond those associated with standard laboratory equipment typically available for testing clinical samples.	For a point-of-sampling test, highly portable with no specialized transport needs.	(i) Currently, one AI-DP equipment box consists of two whole slide image scanners, 1 slide manager device, 1 uninterruptable battery supply, 1 label printer, 1 laptop and user manuals. The box is 820 cm by 55 cm by 33 cm and weighs 30 kg. (ii) The AI-DP will be evaluated in a fully-equipped laboratory (Jimma University, Ethiopia) and a field setting (VCD, Uganda) that best mimic monitoring and ev…		Study will provide data/insights on a particular attribute
1,5	2.2 Instrument/power requirement	For a laboratory-based test, access to mains power is acceptable.	For a point-of-sampling test, self-contained kit operates independent of any mains power.	The AI-DP already comes with a battery and uninterruptable power supply.		Attribute is already fulfilled
1,2,5,6	2.3 Water requirement	For a laboratory-based test, access to laboratory grade water is acceptable.	For a point-of-sampling test, self-contained kit operates independent of any water supply.	The AI-DP does not require any water.		Attribute is already fulfilled
1,2,5,6	2.4 Maintenance and calibration	For a laboratory-based test, periodic maintenance and calibration of any instrumentation must be available in the countries, and should not be needed more frequently than once a year.	For a point-of-sampling test, no maintenance required (i.e., disposable) and no calibration required.	(i) At this point, there is no country service available to maintain the hardware. The hardware is being built to minimise need for maintenance and calibration. Device performance and irregularities can be remotely monitored by the manufacturer. (ii) The AI-DP has built-in processes to calibrate automated microscope stage. No calibration is required for the AI, which does not continue to learn un…		Study will partially provide data/insights on a particular attribute
1,2,3,7,9,11	2.5 Sample type/collection	Test can be performed on stool, urine, or other validated sample types (e.g., peripheral blood) that are fresh (i.e., <12 hours at ambient conditions.)	Test can be performed on urine or other validated sample types (e.g., peripheral blood) without the need for stool, and have the ability to be stored or preserved.	AI-DP scans KK thick smears of fresh stool samples. In our study, samples will be processed within 4 hours following collection.		Study will provide data/insights on a particular attribute
1,2,5,7,9	2.6 Sample preparation/transfer device	For a laboratory-based test, sample preparation should not exceed transfer of the specimen to a suitably designed sample transport device, either directly or by use of a predefined and provided device (e.g., inverted cup, screen-and-template, disposable fixed-volume transfer pipet, etc; may also provide their own validated transfer device) for final processing at a laboratory. Any devices require…	For a point-of-sampling test, sample preparation should not exceed transfer of the specimen to the testing device, either directly or by use of a predefined and provided device (e.g., inverted cup, screen-and-template, disposable fixed-volume transfer pipet, etc.) that is provided with the test kit.	The sample preparation is limited to preparing a KK thick smear (screen-and-template).		Attribute is already fulfilled
1,2,3,5,7,9,11	2.7 Sample quantity	Stool: <1 g Urine: <10 mL Blood/Serum: <50 µL	Stool: <0.1 g Urine: <1 mL Blood/Serum: <10 µL	Only a very small amount of stool (41.7 mg) is used for each KK stool thick smear.	The "sample quantity" is the amount required to run the test, hence specimen collection may require more than is shown. Also note that the quantities shown here are for both "Minimum" and "Ideal" sample type conditions (shown in Reqt 2.5).	Attribute is already fulfilled
Obj,4,10	2.8 Target analyte	Biomarker(s) specific for current active patent infection from A. lumbricoides, T. trichiura, and Hookworm only	Same, but differentiate between Hookworm spp	The biomarker of the AI-DP are eggs, which are well-known specific biomarkers for active patent A. lumbricoides, T. Trichuris and hookworm infections.	Biomarkers based on antigens or other types (e.g., some nucleic acid-based markers) will presumably provide more favourable half-life kinetics and thus enable more accurate determination of currently active patent infection from STH in all age groups, and should be species-specific to enable program decision-making. As there are no readily available markers known that meet these requirements and …	Attribute is already fulfilled
2,4,5,6,7,10	2.9 Type of analysis	Quantitative	Same	We will verify whether the AI-DP is non-inferior to current diagnostic standard (manual screening of KK thick smears) to detect infections of any intensity and MHI.	Detection of active STH infections for monitoring & evaluation must be able to determine infection intensity, i.e., light, moderate and heavy intensity infections (as currently defined by Kato-Katz). Other markers may give rise to other definitions of infection intensity, which may be correlated to epg. · A. lumbricoides: Light: 1-4,999 epg; Moderate: 5,000-49,999 epg; Heavy: ³50,000 epg · T. tri…	Study will provide data/insights on a particular attribute
1,2,5,6	2.10 Detection	· High contrast, clear result detected with unaided or aided eye (the latter may include/entail use of a laboratory-based test) where the signal provides a definitive "yes/no" result. · Signal provides indication of infection intensity category (i.e., light, moderate or heavy intensity)	· High contrast, clear result detected with unaided eye; indoor and outdoor reading of a signal that provides a definitive "yes/no" result. · Provides indication of infection intensity with an actual egg count/non-categorical result	(i) Currently, digitization of a KK thick smears result in 500 to 1000 field of views (FOVs). To allow users to observe features in different planes during the verification process (KK smears are not single layered), 8 focal planes are stored as a focus stack. (ii) During the usability experiment, AI-DP naïve participants (having no previous exposure or experience to the system) will receive prac…	Same as above.	Study will provide data/insights on a particular attribute
2,4,6,10,12	2.11 Quality control	· Exogenous process control indicator (e.g., control line on an RDT, control well in an ELISA, etc)	· Exogenous process control indicator (e.g., control line on an RDT, control well in an ELISA, etc) · Colorimetric or other indicator to identify excessive heat/humidity exposure of the test kits	The AI-DP does not include any exogenous process control indicator or other indicators that identify excessive heat/humidity exposure of the test kits.	For further consideration (i.e., beyond TPP scope): definition of how universal SOPs and endogenous positive controls should/would be used (e.g., if they are to be included with a test, will there be a community-wide proficiency panel, centralized reporting of results, etc) are subject to program-based QA strategies.	Study will not provide data/insights on a particular attribute
1,2,5,6,8,9	2.12 Supplies needed	All reagents and supplies included in test kit, with minimal import restrictions (e.g., animal-free)	Same	The AI-DP comes with a box that includes all reagents and supplies. Note that it does not include the reagents and supplies to make KK thick smears.		Attribute is already fulfilled
1,2,5,9,11	2.13 Safety	Standard self-collection vessel, swab or wipe for stool collection; standard self-collection vessel for urine sampling; auto-retracting sterile lancet for blood draw in the case of finger-stick sampling. Normal use does not create any additional hazards to the operator when observing Universal Blood Safety/Body Fluid precautions.	Same	The normal use of the AI-DP system does not create any personal, environmental or biosafety hazards.		Attribute is already fulfilled
Obj/Need	3. Performance	Minimum	Ideal	Scope for Study	Annotation	State
Obj,4,12	3.1 Species differentiation/detection	A. lumbricoides, T. trichiura, and Hookworm (A. duodenale and N.americanus) only	A. lumbricoides, T. trichiura, Ancylostoma spp and N. americanus(Hookworm are differentiated)	Given the differences in egg morphology, STH differentiation is achieved between A. lumbricoides, T. trichiura and hookworm.	· Within "Minimum", species differentiation should be achieved between A. lumbricoides, T. trichiura and Hookworm (i.e., A. duodenale and N. americanus do NOT need to be differentiated from one another) · Can be achieved with PCR and microscopy for "Minimum" requirements when it relates to specificity, so strictly speaking this is not a "high-risk" requirement. · Note that Ancylostoma spp include…	Attribute is already fulfilled
Obj,4,10	3.2 Diagnostic/clinical sensitivity	³60%	Same	(i) We will assess the diagnostic/clinical sensitivity compared to manual screening of KK thick smears.	Overview of Dx performance modelling: · Modelled the impact of sensitivity and specificity on the error (risk) to either unnecessary continue with the program strategy or prematurely shift to the next phase of the program. · Have assumed risk of <25% to mistakenly conclude that treatment must continue as before and a risk of <5% to mistakenly reduce treatment to a lower level of intervention when…	Study will partially provide data/insights on a particular attribute
Obj,4,10	3.3 Diagnostic/clinical specificity	³99%	Same	(i) We will assess the diagnostic/clinical specificity compared to manual screening of KK thick smear	· See notes above. · The "Minimum" and "Ideal" specificity requirements shown were selected on the basis of their providing the least uncertainty around the 1% program threshold, i.e., the threshold that is driving the diagnostic requirements.	Study will partially provide data/insights on a particular attribute
1,2,7	3.4 Time to results	<4 hrs to developed test result	<0.5 hour to developed test result	We will conduct the time-to-result both in a fully-equipped laboratory (Jimma University, Ethiopia) and a field setting (VCD, Uganda) that best mimic monitoring and evaluation (M&E) activities as part of the national STH deworming program.		Study will provide data/insights on a particular attribute
1,2,12	3.5 Result stability	Developed test result remains stable for 0.5 hour	Developed test result remains stable for at least 24 hours	Given that KK thick smears will be scanned digitally, the test results remains stable for at least 24h. The AIDP tool can store 1000 digital samples locally, the digital scans can also be uploaded to a cloud platform for quality assurance and remote review.	Ability to interpret final test results in a manner not constrained by timed steps helps greatly in resource-constrained settings	Attribute is already fulfilled
1,2,7	3.6 Throughput	For laboratory-based tests, ≥ 100 tests per day per tester; for field-based tests, ≥ 7 tests per hour per tester	For field-based tests, ≥ 10 tests per hour per tester	We will conduct the time-to-result both in a fully-equipped laboratory (Jimma University, Ethiopia) and a field setting (VCD, Uganda) that best mimic monitoring and evaluation (M&E) activities as part of the national STH deworming program. This will allow us to estimate the throughput.	"Throughput" represents how many tests can be run within an hour by one person and is separate from the time to results.	Study will provide data/insights on a particular attribute
1,2,5,8,12	3.7 Target shelf life/stability	For a laboratory-based test, ≥18 months at 2 °C - 10 °C (via cold-chain storage).	≥24 months, 2 C - 40 C, 50% RH with no cold chain required; temperature excursion/prolonged deviation of 50 C for two weeks should be acceptable.	Collecting data on this attribute is out of scope of this study.		Study will not provide data/insights on a particular attribute
1,2,5,7	3.8 Ease of use	· One timed step; ten or fewer user steps, instructions for use should include diagram of method and results interpretation. · If a point-of-sampling test, it must be able to be used in an unprotected external environment.	· One timed step; five or fewer user steps, instructions for use should include diagram of method and results interpretation. · If a point-of-sampling test, it must be able to be used in an unprotected external environment.	(i) The AI-DP requires ten or fewer user steps (1) Sample collection (2) KK slide preparation (3) Timed slide clearing - 30 minutes (4) Slide labelling (5) Slide loading (6) Timed slide scanning and result generation (7) Result verification for each parasite. (ii) Instructions for use include diagram of method and results interpretation. (iii) AI-DP can be used in an external environment protecte…	Not clear how granular the user steps should be defined. Not clear on what is meant by unprotected external environment e.g. exposure to rain?	Attribute is already fulfilled
1,2,5	3.9 Ease of results interpretation	· Interpreted by unaided or aided eye (the latter may include/entail use of a laboratory-based test) · May require discrimination of one colour from another	· Interpreted by unaided eye · Does not require discrimination of one colour from another	During the usability experiment, AI-DP naïve participants (having no previous exposure or experience to the system) will receive practical training in AI-DP. Subsequently, the ease-of-use, efficiency, and satisfaction/low user burden will be assessed.		Study will provide data/insights on a particular attribute
1,2,5,6,8	3.10 Operating temperature	15 C - 40 C, 75% RH	Same	AI-DP operates at ambient temperature and relative humidity.		Attribute is already fulfilled
Obj/Need	4. Product Configuration	Minimum	Ideal	Scope for Study	Annotation	State
1,6,8	4.1 Shipping conditions	· Conformance to applicable requirements of ASTM D4169-05 and ISO 11607-1:2006 (or equivalent) · For a laboratory-based test, cold-chain shipping is acceptable.	Conformance to applicable requirements of ASTM D4169-05 and ISO 11607-1:2006 (or equivalent) For point-of-sampling test, no cold-chain shipping should be required.	Collecting data on this attribute is out of scope of this study.		Study will not provide data/insights on a particular attribute
1,2,5,6,8	4.2 Storage conditions	For laboratory-based tests, 2 C - 10 C cold storage acceptable.	Ambient storage conditions, 2 C - 40 C, 75% RH; no cold storage required	AI-DP can be stored at ambient temperature and relative humidity; no cold storage required		Attribute is already fulfilled
1,2,5,6	4.3 Service and support	For laboratory-based tests, support must be available from manufacturer for any lab-based equipment and/or procedures.	None required.	The AI-DP system already logs diagnostic data to support service and maintenance of the devices. At this stage the support is provided by Enaiblers only.		Study will not provide data/insights on a particular attribute
1,2,6,9,11	4.4 Waste disposal	Does not include material that cannot be disposed of in normal laboratory biohazard waste streams.	· Does not include material that cannot be disposed of in normal laboratory biohazard waste streams. · Daily throughput needs are considered in the packaging so as to minimize package-related waste.	AI-DP is a hardware device. Non-functional devices (broken/damaged) will be sent back to Enaiblers. KK materials can be disposed of in biohazard waste streams. Most of the required material can be reused, limiting package-related waste and disposables.		Attribute is already fulfilled
2,10	4.5 Labelling and instructions for use (IFUs)	Compliance required per CE/IVDR requirements and WHO PQ guidance (see WHO TGS-5: Designing instructions for use for in vitro diagnostic medical devices); Product Insert shall be available in relevant local language(s) and shall include Instructions for Use (IFUs) for the test	Same	Collecting data on this attribute is out of scope of this study.	WHO PQ label/IFU guidance should be applied, regardless of whether test is WHO PQed or not.	Study will not provide data/insights on a particular attribute
Obj/Need	5. Product cost and channels	Minimum	Ideal	Scope for Study	Annotation	State
5,6	5.1 Target pricing per test	<US$3	<US$1	We will conduct an itemized cost-assessment to determine the cost per test.	Price shown is sales price (i.e., is NOT COGS) and excludes any shipping costs. Actual price details to be captured if it can be estimated reasonably, as it will depend on various factors. "Minimum" based on meeting current Kato-Katz-level pricing, "Ideal" based on key opinion leader (KOL) feedback. The "Minimum" cost requirement may enable higher pricing that that shown if the test provides grea…	Study will provide data/insights on a particular attribute
1,5,6	5.2 Capital cost	For laboratory-based tests, capital costs should not exceed US$5,000	For point-of-sampling tests, no capital costs required.	We will conduct an itemized cost-assessment to determine the capital costs.	Capital cost reflects pricing for unused microtiter plate reader (absorbance, colorimetry), but would be equally applicable to other devices. NOTE: This assumes basic laboratory infrastructure, which is typically available for testing clinical samples, already exists. Costs to establish a laboratory de novo will require considerable additional cost not reflected in this document.	Study will provide data/insights on a particular attribute
1,3	5.3 Product lead times	<6 weeks	<4 weeks	Collecting data on this attribute is out of scope of this study.	"Lead time" includes fulfilment and delivery of ordered tests kits to procurer, and does not include lead times associated with additional equipment that may be needed for laboratory-based tests. NOTE: May be adjusted to longer lead times provided test kits' shelf life is of sufficient duration, e.g., two years.	Study will not provide data/insights on a particular attribute
Obj,4	5.4 Target launch countries	WHO prioritized countries	Same	Collecting data on this attribute is out of scope of this study.		Study will not provide data/insights on a particular attribute
Obj,2,4	5.5 Product registration (i.e., substantiation to regulatory body of product claims)	· CE/IVDR · Any registration required for export from country of origin (e.g., KFDA from Korea, etc) · WHO PQ (if required/applicable) · Country-level registration (if required/applicable for target countries)	Same	Collecting data on this attribute is out of scope of this study.	Need to confirm that WHO PQ will process NTD Dx dossiers	Study will not provide data/insights on a particular attribute

## Sheet: STH M&E - Corr Matrix
		Obj	1	2	3	4	5	6	7	8	9	10	11	12
		Objective: To determine the impact of control efforts on STH prevalence and intensity within a population.	Testing location: Need to be able to conduct testing at point-of-sampling.	Test simplicity: Need to be able to conduct testing with a minimum of training or skills.	Ages tested: Need to be able to conduct testing in all age groups	Prevalence measurement: Need to be able to detect 2% prevalence of all infection intensities for STH species	Ease of access/implementation: Need to have minimal-to-no barriers to routine access for testing, e.g., no need for significant infrastructure	Test price: Need to be able to provide tests at a price where total costs are preferable to existing standard test (e.g., Kato-Katz)	Time to result: Need to generate test results in 0.5 hours or less (separate from sample collection and storage)	Cold-chain: Need to have no requirement for cold-chain shipping, storage or operation.	Sample type: Need to conduct analyses on stool, urine, and other samples.	Performance: Need to have sensitivity and specificity requirements met that enable prevalence and intensity determinations of sufficient accuracy	Safety: Need to conduct tests with no need for specialized and/or complex safety equipment, facilities, or disposal capabilities.	Quality: Need to have a means to ensure quality of individual tests.
	1.1 Intended use	X
	1.2 Targeted population	X			X						X
	1.3 Lowest infrastructure level		X	X			X			X			X
	1.4 Lowest level user		X	X			X	X			X		X
	1.5 Training requirements		X	X			X	X			X		X
	2.1 Portability		X	X			X
	2.2 Instrument/power requirement		X				X
	2.3 Water requirement		X	X			X	X
	2.4 Maintenance and calibration		X	X			X	X
	2.5 Sample type/collection		X	X	X				X		X		X
	2.6 Sample preparation/transfer device		X	X			X		X		X
	2.7 Sample volume		X	X	X		X		X		X		X
	2.8 Target analyte	X				X						X
	2.9 Type of analysis			X		X	X	X	X			X
	2.10 Detection		X	X			X	X
	2.11 Quality control			X		X		X				X		X
	2.12 Supplies needed		X	X			X	X		X	X
	2.13 Safety		X	X			X				X		X
	3.1 Species differentiation/detection	X				X								X
	3.2 Diagnostic/clinical sensitivity	X				X						X
	3.3 Diagnostic/clinical specificity	X				X						X
	3.4 Time to results		X	X					X
	3.5 Result stability		X	X										X
	3.6 Throughput		X	X					X
	3.7 Target shelf life/stability		X	X			X			X				X
	3.8 Ease of use		X	X			X		X
	3.9 Ease of results interpretation		X	X			X
	3.10 Operating temperature		X	X			X	X		X
	4.1 Shipping conditions		X					X		X
	4.2 Storage conditions		X	X			X	X		X
	4.3 Service and support		X	X			X	X
	4.4 Waste disposal		X	X				X			X		X
	4.5 Labeling			X								X
	5.1 Target pricing per test						X	X
	5.2 Capital cost		X				X	X
	5.3 Product lead times		X		X
	5.4 Target launch countries	X				X
	5.5 Product registration	X		X		X
